# Supplementary material for: GADD45A and GADD45B as Novel Biomarkers Associated with Chromatin Regulators in Renal Ischemia-Reperfusion Injury
Source: Int J Mol Sci. 2023 Jul 11;24(14):11304. doi: 10.3390/ijms241411304 (PMC10379085; doi:10.3390/ijms241411304)
Supplement: Supplementary file 1 [file ijms-24-11304-s001.zip]

Archive with 2 entries (2 files):
- Supplemental figures.pdf
- Supplemental Spreadsheet 1.xlsx
